# Supplementary material for: Gingerol-Enriched Ginger Extract Effects on Anxiety-like Behavior in a Neuropathic Pain Model via Colonic Microbiome-Neuroimmune Modulation
Source: Molecules. 2026 Jan 1;31(1):166. doi: 10.3390/molecules31010166 (PMC12787805; doi:10.3390/molecules31010166)
Supplement: Supplementary file 1 [file molecules-31-00166-s001.zip]

Archive with 1 entries (1 files):
- molecules-3997800-supplementary.pdf
